# Supplementary material for: The Genetic and Morphological Basis of Local Adaptation to Elevational Extremes in an Alpine Finch
Source: Ecol Evol. 2026 Jan 29;16(2):e72962. doi: 10.1002/ece3.72962 (PMC12853319; doi:10.1002/ece3.72962)
Supplement: Supplementary file 1 — Data S1: ece372962‐sup‐0001‐Supinfo.zip. [file ECE3-16-e72962-s001.zip]

Archive with 3 entries (3 files):
- ece372962-sup-0001-Supinfo.docx
- fst_genes_supplement.csv
- GWAS_genes_supplement.csv
