# Supplementary material for: The Genetic and Morphological Basis of Local Adaptation to Elevational Extremes in an Alpine Finch
Source: Ecol Evol. 2026 Jan 29;16(2):e72962. doi: 10.1002/ece3.72962 (PMC12853319; doi:10.1002/ece3.72962)
Supplement: Supplementary file 1 — Data S1: ece372962‐sup‐0001‐Supinfo.zip. [file ECE3-16-e72962-s001.zip › fst_genes_supplement.csv]

Supplemental Table 2. FST gene results. Duplicate genes were removed and in such cases only one rs (SNP) position is shown. FST values for each SNP are shown. These are all of the OutFLANK outliers.
gene_name	rs	FST
RAB6A	Scaffold_2.1059305	0.199347654
GDPD5	Scaffold_2.1521401	0.230540675
CADM2	Scaffold_2.6340906	0.19653757
RSF1	Scaffold_2.29976869	0.19055053
FZD4	Scaffold_2.34104277	0.211870489
MAML2	Scaffold_2.37721665	0.232003307
CCDC82	Scaffold_2.37760768	0.181007128
TRPC6	Scaffold_2.39629642	0.195895842
ATP8A2	Scaffold_2.45451718	0.18213806
NBEA	Scaffold_2.49252273	0.189653934
SUPT20H	Scaffold_2.49998892	0.253659181
TRPC4	Scaffold_2.50255564	0.210595678
LHFPL6	Scaffold_2.51167726	0.181907942
KPNA3	Scaffold_2.52821734	0.20502526
ARL11	Scaffold_2.52825042	0.183970161
LCP1	Scaffold_2.53993602	0.188213403
ENOX1	Scaffold_2.54945027	0.213473148
DIAPH3	Scaffold_2.59257857	0.204749779
PCDH9	Scaffold_2.61954987	0.199737871
GPC6	Scaffold_2.73280882	0.195850518
IL1R2	Scaffold_2.85508586	0.205824224
IL1R1	Scaffold_2.85542309	0.180037948
SH3KBP1	Scaffold_2.99828113	0.194289944
CFAP47	Scaffold_2.105985416	0.18682248
DSCAM	Scaffold_2.111335085	0.215109647
ERG	Scaffold_2.112066282	0.202399275
PIGP	Scaffold_2.112756149	0.199798501
HLCS	Scaffold_2.112921758	0.205290952
ITSN1	Scaffold_2.114083348	0.187307723
DHX8	Scaffold_11.2208411	0.202030387
TANC2	Scaffold_11.3669840	0.179982968
ACER1	Scaffold_14.1648141	0.216607635
ADAMTS10	Scaffold_14.1794377	0.221024996
ZC3H12A	Scaffold_15.3584333	0.188676538
MATN1	Scaffold_15.5765857	0.193027199
NR4A2	Scaffold_16.741534	0.210758895
MYO3B	Scaffold_16.19541816	0.17857173
HAT1	Scaffold_16.19973432	0.191843693
CHN1	Scaffold_16.21140785	0.192410061
PPP1R1C	Scaffold_16.23753772	0.247446867
BEND5	Scaffold_17.7320484	0.178904506
RAD54L	Scaffold_17.8859449	0.186801841
HECTD3	Scaffold_17.9631054	0.181962079
FRRS1	Scaffold_17.18701343	0.215552156
VAV3	Scaffold_17.20775497	0.227591841
NMNAT2	Scaffold_17.23492761	0.178677155
C8H1orf21	Scaffold_17.23876822	0.183590248
COP1	Scaffold_17.26433153	0.182489544
MME	Scaffold_18.832172	0.219541644
MECOM	Scaffold_18.3614087	0.186048516
NAALADL2	Scaffold_18.5601656	0.189712611
TMEM207	Scaffold_18.10758226	0.22047026
PCOLCE2	Scaffold_18.14259234	0.244168473
DNER	Scaffold_18.14819477	0.190611417
NYAP2	Scaffold_18.16140169	0.187879373
KCNE4	Scaffold_18.16808975	0.208081272
STAG1	Scaffold_18.19103384	0.193965243
SOX14	Scaffold_18.20231020	0.239431703
SLCO2A1	Scaffold_18.20645654	0.210150715
FARP2	Scaffold_18.21169707	0.190149799
SNED1	Scaffold_18.21368537	0.215136057
PEPD	Scaffold_19.2767956	0.196451518
CDH8	Scaffold_19.3772483	0.19659781
ADAMTS18	Scaffold_19.4994003	0.215960689
CDH13	Scaffold_19.14797621	0.247972469
IRF8	Scaffold_19.16597007	0.211380577
MAP2K5	Scaffold_21.1346142	0.203598804
MEGF11	Scaffold_21.2197162	0.264180869
IGF1R	Scaffold_21.3698209	0.225974153
MINAR1	Scaffold_21.8049868	0.188238817
NEDD4	Scaffold_21.13047555	0.182916091
OTUD7A	Scaffold_21.15265237	0.185301979
DTNB	Scaffold_3.405881	0.182194328
MSRA	Scaffold_3.1909596	0.266891909
PINX1	Scaffold_3.2253485	0.194470516
KLHL29	Scaffold_3.7118664	0.180303239
LDAH	Scaffold_3.8788165	0.188157298
KIDINS220	Scaffold_3.15101370	0.178966483
CSMD1	Scaffold_3.21286375	0.191262947
MCPH1	Scaffold_3.22435018	0.191856686
ADGRB3	Scaffold_3.27470018	0.1958293
PHIP	Scaffold_3.31537306	0.221372885
GRIK2	Scaffold_3.40941339	0.183473885
FIG4	Scaffold_3.44384664	0.212032363
LAMA4	Scaffold_3.45544449	0.184147975
PTPRK	Scaffold_3.52469434	0.18416399
AHI1	Scaffold_3.55490033	0.179588953
CNKSR3	Scaffold_3.58145827	0.220331131
GTF2H5	Scaffold_3.59816631	0.195756127
TULP4	Scaffold_3.59901688	0.198736765
HIVEP2	Scaffold_3.60739510	0.205310073
ARFGEF3	Scaffold_3.62479061	0.19816091
FBXO30	Scaffold_3.64279947	0.183303936
PGBD5	Scaffold_3.70722829	0.226832761
TTC13	Scaffold_3.70961514	0.199423121
AKT3	Scaffold_3.75308739	0.232069215
PRKN	Scaffold_3.79128152	0.177429722
LRFN2	Scaffold_3.83678832	0.191120095
SYNDIG1	Scaffold_3.102600011	0.183141469
PEX6	Scaffold_3.103080325	0.207729754
CDC42BPA	Scaffold_3.103998829	0.181493463
RPS27A	Scaffold_3.108306218	0.178875347
MTIF2	Scaffold_3.108306236	0.208720634
PLCB1	Scaffold_3.111480024	0.200665516
ZIC3	Scaffold_22.310043	0.207634448
SYTL4	Scaffold_22.915125	0.177489891
PCDH11X	Scaffold_22.2594128	0.197331807
HMGN5	Scaffold_22.4824751	0.180922911
STARD8	Scaffold_22.5965361	0.187192396
DOCK11	Scaffold_22.8041549	0.252373247
SMARCA1	Scaffold_22.10961668	0.234698265
ZCCHC10	Scaffold_23.1088877	0.210351968
ADRB2	Scaffold_23.1754236	0.225998932
UBE2B	Scaffold_23.9517505	0.213760703
SEC14L5	Scaffold_24.363354	0.206257615
RBFOX1	Scaffold_24.14270426	0.180752304
IL20RB	Scaffold_24.14826390	0.188743238
ADGRD1	Scaffold_26.424598	0.23024168
AACS	Scaffold_26.1537480	0.186548815
MYL2	Scaffold_26.3316848	0.2312256
HECTD4	Scaffold_26.3617841	0.236528119
USP30	Scaffold_26.3966025	0.227245606
CIT	Scaffold_26.8614996	0.196732876
TBX5	Scaffold_26.9312062	0.196821365
TNRC6C	Scaffold_27.3500739	0.192960237
TMEM52	Scaffold_30.2187706	0.193415165
PLCH2	Scaffold_30.2575408	0.188683887
PRDM16	Scaffold_30.3207823	0.179948372
MEGF6	Scaffold_30.3290471	0.194862868
NPHP4	Scaffold_30.3626565	0.27411258
CAMTA1	Scaffold_30.3964452	0.225732658
DCAF10	Scaffold_4.444637	0.296253544
FN3KRP	Scaffold_4.941001	0.19064765
KLF4	Scaffold_4.2155736	0.237641293
PHAX	Scaffold_4.2551373	0.181397413
SSBP2	Scaffold_4.3321276	0.191474633
XRCC4	Scaffold_4.4011471	0.17570725
EDIL3	Scaffold_4.4568407	0.181721921
SEMA6A	Scaffold_4.18782057	0.202671412
FEM1C	Scaffold_4.22600891	0.227838999
CPLX1	Scaffold_4.30180422	0.215632768
PCGF3	Scaffold_4.30339482	0.175134516
PIGG	Scaffold_4.30923682	0.185074504
ADAMTS19	Scaffold_4.32969855	0.180177305
SYK	Scaffold_4.34239525	0.212916933
SPIN1	Scaffold_4.35141247	0.180110352
SLC35D2	Scaffold_4.36996128	0.19696499
DAPK1	Scaffold_4.37784275	0.213098336
NTRK2	Scaffold_4.38658911	0.18464556
HNRNPK	Scaffold_4.39005619	0.184147418
KIF27	Scaffold_4.39028494	0.223577097
IDNK	Scaffold_4.39109651	0.222478199
FRMD3	Scaffold_4.39117925	0.207105199
SLC24A2	Scaffold_4.42246503	0.219121001
ZDHHC21	Scaffold_4.44343069	0.185224529
PTPRD	Scaffold_4.46816854	0.182698442
KCNV2	Scaffold_4.48900627	0.179305009
VLDLR	Scaffold_4.48919016	0.274479704
SV2C	Scaffold_4.51833643	0.197890864
IQGAP2	Scaffold_4.51886015	0.186583609
F2R	Scaffold_4.51974905	0.193872738
DMGDH	Scaffold_4.52971980	0.175923119
SERINC5	Scaffold_4.53433060	0.24695382
SMIM15	Scaffold_4.56397644	0.178461091
NDUFAF2	Scaffold_4.56411376	0.204479541
MAP3K1	Scaffold_4.57967338	0.177226994
NOL6	Scaffold_4.68031849	0.192136268
KIAA1328	Scaffold_4.68345912	0.191313838
SYT4	Scaffold_4.71784408	0.213351114
LOXHD1	Scaffold_4.73291000	0.209010883
ZBTB7C	Scaffold_4.74003457	0.183636117
CTIF	Scaffold_4.74181535	0.224978735
DYM	Scaffold_4.74413805	0.1841732
IQCA1	Scaffold_32.1855087	0.176726838
SPAG16	Scaffold_32.2943787	0.195521351
CFAP46	Scaffold_8.202618	0.186406607
FAM53B	Scaffold_8.3499434	0.188778617
PLPP4	Scaffold_8.5142255	0.200732247
NRAP	Scaffold_8.8337251	0.210527713
HECTD2	Scaffold_8.16505102	0.195448713
DLG5	Scaffold_8.23105946	0.185616273
DENND2D	Scaffold_9.3148247	0.184757698
STAR	Scaffold_10.3414071	0.18536909
