# Supplementary material for: The Genetic and Morphological Basis of Local Adaptation to Elevational Extremes in an Alpine Finch
Source: Ecol Evol. 2026 Jan 29;16(2):e72962. doi: 10.1002/ece3.72962 (PMC12853319; doi:10.1002/ece3.72962)
Supplement: Supplementary file 1 — Data S1: ece372962‐sup‐0001‐Supinfo.zip. [file ECE3-16-e72962-s001.zip › GWAS_genes_supplement.csv]

Suplemental Table 1. All GWAS gene results, by trait. PIP values are shown for those genes from the BSLMM model, and those p-values (p_wald) are shown from the LMM model SNPs. Duplicate genes were removed, and in such cases only one rs (SNP) location is represented.
gene_name	trait	rs	PIP	p_wald
TENM4	beak_depth	Scaffold_2.31563341	0.013158	NA
RASL11A	beak_depth	Scaffold_2.46022108	0.012446	NA
CRLF2	beak_depth	Scaffold_2.81009955	0.011056	NA
TINAG	beak_depth	Scaffold_3.23249179	0.01023	NA
SNX14	beak_depth	Scaffold_3.34209439	0.010982	NA
RNGTT	beak_depth	Scaffold_3.35213248	0.011374	NA
LAMA4	beak_depth	Scaffold_3.45519148	0.012808	NA
REPS1	beak_depth	Scaffold_3.62128641	0.013444	NA
UST	beak_depth	Scaffold_3.65672028	0.010246	NA
LURAP1L	beak_depth	Scaffold_4.45061711	0.01132	NA
PTPRD	beak_depth	Scaffold_4.46848063	0.012102	NA
ERCC8	beak_depth	Scaffold_4.56505614	0.010824	NA
CLRN3	beak_depth	Scaffold_8.2259960	0.015338	NA
CPEB3	beak_depth	Scaffold_8.15568685	0.010852	NA
NDST2	beak_depth	Scaffold_8.20662088	0.015808	NA
BICC1	beak_depth	Scaffold_8.28475150	0.016276	NA
ANK3	beak_depth	Scaffold_8.28931219	0.01424	NA
PRKG1	beak_depth	Scaffold_8.31582575	0.016374	NA
PECR	beak_depth	Scaffold_16.14131502	0.010462	NA
NLGN1	beak_depth	Scaffold_18.5157457	0.014722	NA
DLG1	beak_depth	Scaffold_18.12234902	0.018528	NA
TRA2B	beak_depth	Scaffold_18.20443104	0.018518	NA
MEGF11	beak_depth	Scaffold_21.1952679	0.014908	NA
ADAMTSL3	beak_depth	Scaffold_21.9334753	0.016408	NA
KLF13	beak_depth	Scaffold_21.15223634	0.016742	NA
VRK3	beak_depth	Scaffold_24.664398	0.018146	NA
RADIL	beak_depth	Scaffold_24.4989082	0.017326	NA
CLEC19A	beak_depth	Scaffold_24.9489730	0.011754	NA
PGAP6	beak_depth	Scaffold_24.15187366	0.01482	NA
C14H7orf26	beak_depth	Scaffold_24.15394694	0.010794	NA
C14H16orf71	beak_length	Scaffold_24.16051877	0.01268	2.86E-08
NRIP1	nare	Scaffold_2.10719968	0.011684	NA
ATP1A1	nare	Scaffold_2.24703292	0.023042	NA
TENM4	nare	Scaffold_2.31484064	0.01779	NA
CCDC167	nare	Scaffold_3.73900071	0.01983	NA
TRPM3	nare	Scaffold_4.6966117	0.012418	NA
GLIS3	nare	Scaffold_4.48501142	0.019138	NA
ATP6V0A1	nare	Scaffold_11.2497247	0.01033	NA
KALRN	nare	Scaffold_16.9663275	0.01026	NA
CNTNAP5	nare	Scaffold_16.13042689	0.01182	NA
KCTD18	nare	Scaffold_16.26743538	0.010242	NA
PLPP3	nare	Scaffold_17.4396933	0.014206	NA
PACS2	nare	Scaffold_17.30159321	0.012252	NA
ARMC9	nare	Scaffold_18.9285443	0.0111	NA
DLG1	nare	Scaffold_18.12234291	0.011316	NA
ADAMTS18	nare	Scaffold_19.4950378	0.010202	NA
WWOX	nare	Scaffold_19.12830318	0.021124	NA
PSD2	nare	Scaffold_23.15100901	0.014692	NA
BRAT1	nare	Scaffold_24.5747265	0.015458	NA
EFNA2	nodes	Scaffold_14.275713	0.010498	NA
STK10	nodes	Scaffold_23.1898341	0.01032	NA
KCNF1	pen_length	Scaffold_3.13880040	0.013874	NA
CSMD1	pen_length	Scaffold_3.21036407	0.264626	2.97E-09
CLVS2	pen_length	Scaffold_3.50016610	0.013156	NA
NKAIN1	pen_length	Scaffold_15.5535554	0.042928	NA
KCNJ3	pen_length	Scaffold_16.1000798	0.045894	NA
AGBL1	pen_length	Scaffold_21.6869923	0.02587	NA
TENM1	pen_length	Scaffold_22.10043672	0.045878	NA
TAOK3	pen_length	Scaffold_26.8877130	0.046596	NA
BORCS6	plum_num	Scaffold_3.35283781	0.010208	NA
HSF2	plum_num	Scaffold_3.49784994	0.010762	NA
RAB4A	plum_num	Scaffold_3.70336963	0.010302	NA
PRKN	plum_num	Scaffold_3.79484991	0.01005	NA
NRXN1	plum_num	Scaffold_3.100865848	0.010424	NA
ESF1	plum_num	Scaffold_3.106337678	0.010036	NA
ALDH1A1	plum_num	Scaffold_4.7587071	0.010402	NA
ADAMTS19	plum_num	Scaffold_4.33007367	0.010908	NA
HERC4	plum_num	Scaffold_8.33724513	0.010122	NA
PDE11A	plum_num	Scaffold_16.22359214	0.010222	NA
PLEKHM3	plum_num	Scaffold_16.25878855	0.010036	NA
VEPH1	plum_num	Scaffold_18.1170491	0.010216	NA
SMC4	plum_num	Scaffold_18.1702843	0.010376	NA
P3H2	plum_num	Scaffold_18.10601275	0.01038	NA
SLC16A2	plum_num	Scaffold_22.17802317	0.010054	NA
PDGFRB	plum_num	Scaffold_23.6636061	0.01005	NA
TRRAP	plum_num	Scaffold_24.8011015	0.010752	NA
SPAG16	plum_num	Scaffold_32.2982820	0.010426	NA
C1H21orf91	wing_chord	Scaffold_2.11606330	0.01265	1.72E-08
CCNA1	wing_chord	Scaffold_2.49701421	0.020554	NA
VEGFD	wing_chord	Scaffold_2.97859213	0.011756	NA
CDKL5	wing_chord	Scaffold_2.99261325	0.010064	NA
PCP4	wing_chord	Scaffold_2.111531744	0.010106	NA
GRIK2	wing_chord	Scaffold_3.40642814	0.022372	NA
AKAP7	wing_chord	Scaffold_3.53654637	0.016424	NA
PACRG	wing_chord	Scaffold_3.78826617	0.015738	NA
AIDA	wing_chord	Scaffold_3.94585231	0.021526	NA
HAPLN1	wing_chord	Scaffold_4.4361345	0.028218	NA
RORB	wing_chord	Scaffold_4.8191664	0.012984	NA
RFX3	wing_chord	Scaffold_4.48785940	0.010998	1.21E-08
ZRANB1	wing_chord	Scaffold_8.3404912	0.011034	NA
PLPP5	wing_chord	Scaffold_10.3391713	0.012176	NA
CAVIN2	wing_chord	Scaffold_16.29639433	0.014228	NA
NEGR1	wing_chord	Scaffold_17.615266	0.01143	NA
HMCN1	wing_chord	Scaffold_17.24322482	0.012912	NA
SLC9A9	wing_chord	Scaffold_18.14066086	0.013306	NA
PFKL	wing_chord	Scaffold_18.21052258	0.01354	NA
GPR148	wing_chord	Scaffold_18.22764861	0.019184	NA
CDH8	wing_chord	Scaffold_19.3659541	0.018208	NA
ZNF423	wing_chord	Scaffold_19.8312984	0.012166	NA
CEMIP	wing_chord	Scaffold_21.8482011	0.012676	NA
RAI1	wing_chord	Scaffold_24.4005283	0.013436	NA
TBCD	wing_chord	Scaffold_27.4455111	0.010298	NA
GLP2R	wing_chord	Scaffold_27.5130233	0.012126	NA
MMEL1	wing_chord	Scaffold_30.2706121	0.021592	NA
PGLYRP2	wing_chord	Scaffold_33.950935	0.01009	7.37E-09
C1H21orf91	wing_chord	Scaffold_2.11606323	NA	1.72E-08
GUCA1C	wing_chord	Scaffold_2.17532065	NA	1.70E-09
ING1	wing_chord	Scaffold_2.90457193	NA	1.85E-08
CHD1	wing_chord	Scaffold_4.5838195	NA	2.75E-08
NIPBL	wing_chord	Scaffold_4.63816127	NA	3.45E-08
UBAP2	wing_chord	Scaffold_4.67865260	NA	4.45E-08
NDUFA11	wing_chord	Scaffold_14.3907498	NA	1.75E-08
BAZ2B	wing_chord	Scaffold_16.113528	NA	3.20E-08
